# Supplementary material for: Signature reversion of three disease‐associated gene signatures prioritizes cancer drug repurposing candidates
Source: FEBS Open Bio. 2024 Mar 26;14(5):803–30. doi: 10.1002/2211-5463.13796 (PMC11073506; doi:10.1002/2211-5463.13796)
Supplement: Supplementary file 2 — Data S1. Table of the number of samples for the project. [file FEB4-14-803-s001.xlsx]

## Sheet: Sheet1
Supplemental File 1: Table of the number of samples for the project.
The numbers of tumor and control non-tumor samples for each cancer and control tissue are listed in Supplemental File 1 by database (TCGA/GTEX).
Cancer	Number of Tumor Samples (TCGA)	Number of Control Non-tumor Samples (TCGA)	Number of Control Non-tumor Samples (GTEx)
Glioblastoma (IDH-wildtype) (GBM)	141	141	2931
Liver Hepatocellular Carcinoma (LIHC)	371	50	250
Lung Adenocarcinoma (LUAD)	540	59	655
Pancreatic Adenocarcinoma (PAAD)	169	4	360
