# Supplementary material for: Signature reversion of three disease‐associated gene signatures prioritizes cancer drug repurposing candidates
Source: FEBS Open Bio. 2024 Mar 26;14(5):803–30. doi: 10.1002/2211-5463.13796 (PMC11073506; doi:10.1002/2211-5463.13796)
Supplement: Supplementary file 3 — Data S2. Table of the permutation testing of random drug selection results for all methods across cancers. [file FEB4-14-803-s002.xlsx]

## Sheet: SuppInfo2_220608_clinical_trial
Supplemental File 2: Table of the permutation testing of random drug selection results for all methods across cancers.
We performed permutation testing of a matched number of random sets of drugs for each as a comparison for the clinical trials (Supplemental File 2). For each cancer and disease-associated gene signature method, we note the number of drug candidates from signature reversion that have been in previous clinical trials (CT), the number that were not in previous clinical trials (Not_CT), and the permu…
cancer	method	CT	Not_Cl	significant	PRISM
Liver hepatocellular carcinoma	DESeq2	1	5	FALSE	TRUE
Liver hepatocellular carcinoma	limma	6	6	TRUE	TRUE
Liver hepatocellular carcinoma	Transfer Learning	5	6	TRUE	FALSE
Glioblastoma	DESeq2	4	9	TRUE	TRUE
Glioblastoma	limma	7	8	TRUE	TRUE
Glioblastoma	Transfer Learning	7	11	TRUE	TRUE
Lung adenocarcinoma	DESeq2	3	53	FALSE	TRUE
Lung adenocarcinoma	limma	6	86	FALSE	TRUE
Lung adenocarcinoma	Transfer Learning	12	83	TRUE	FALSE
Pancreatic adenocarcinoma	DESeq2	3	27	FALSE	TRUE
Pancreatic adenocarcinoma	limma	3	36	FALSE	TRUE
Pancreatic adenocarcinoma	Transfer Learning	7	22	TRUE	TRUE
